# Supplementary material for: From Poly(glycerol itaconate) Gels to Novel Nonwoven Materials for Biomedical Applications
Source: Gels. 2023 Sep 29;9(10):788. doi: 10.3390/gels9100788 (PMC10606113; doi:10.3390/gels9100788)
Supplement: Supplementary file 1 [file gels-09-00788-s001.zip]

Archive with 1 entries (1 files):
- gels-2616075-supplementary.pdf
